# Supplementary material for: Generation and Characterization of Recombinant Pseudorabies Virus Delivering African Swine Fever Virus CD2v and p54
Source: Int J Mol Sci. 2023 Dec 26;25(1):335. doi: 10.3390/ijms25010335 (PMC10779401; doi:10.3390/ijms25010335)
Supplement: Supplementary file 1 [file ijms-25-00335-s001.zip]

Archive with 1 entries (1 files):
- ijms-2747890-supplementary.pdf
